# Supplementary material for: Whole genome deep sequencing analysis of cell-free DNA in samples with low tumour content
Source: BMC Cancer. 2022 Jan 20;22:85. doi: 10.1186/s12885-021-09160-1 (PMC8772083; doi:10.1186/s12885-021-09160-1)
Supplement: Supplementary file 2 — Additional file 2. Supplementary File-List of mutations in COSMIC Cancer Gene Census genes. [file 12885_2021_9160_MOESM2_ESM.xlsx]

## Sheet: COSMIS_CGC_Mutations
Sample_ID	chr	start	end	ref	alt	mutation_type	mutation
065_P0	chr3	195515190	195515190	G	A	synonymous	MUC4:NM_018406:exon2:c.C3261T:p.T1087T,
098_P0	chr2	107041612	107041612	A	C	nonsynonymous	RGPD3:NM_001144013:exon20:c.T2811G:p.S937R,
098_P0	chr6	136589448	136589448	C	A	nonsynonymous	BCLAF1:NM_001077440:exon10:c.G2243T:p.R748L,BCLAF1:NM_001363659:exon10:c.G2249T:p.R750L,BCLAF1:NM_014739:exon10:c.G2249T:p.R750L,BCLAF1:NM_001077441:exon10:c.G1730T:p.R577L,BCLAF1:NM_001301038:exon10:c.G2243T:p.R748L,
1084_P0	chr6	136589425	136589425	G	T	nonsynonymous	BCLAF1:NM_001301038:exon10:c.C2266A:p.P756T,BCLAF1:NM_001077440:exon10:c.C2266A:p.P756T,BCLAF1:NM_001363659:exon10:c.C2272A:p.P758T,BCLAF1:NM_014739:exon10:c.C2272A:p.P758T,BCLAF1:NM_001077441:exon10:c.C1753A:p.P585T,
1084_P0	chr3	195511911	195511911	G	A	synonymous	MUC4:NM_018406:exon2:c.C6540T:p.T2180T,
1084_P0	chr3	195515194	195515194	G	C	nonsynonymous	MUC4:NM_018406:exon2:c.C3257G:p.T1086S,
1084_T0	chr7	2959192	2959192	G	A	nonsynonymous	CARD11:NM_032415:exon18:c.C2324T:p.S775L,CARD11:NM_001324281:exon19:c.C2324T:p.S775L,
1084_T0	chr3	32995959	32995959	C	A	nonsynonymous	CCR4:NM_005508:exon2:c.C1045A:p.Q349K,
1084_T0	chr18	60999130	60999130	A	G	nonsynonymous	KDSR:NM_002035:exon10:c.T884C:p.V295A,
1084_T0	chrX	129147216	129147216	C	T	synonymous	BCORL1:NM_021946:exon3:c.C468T:p.P156P,BCORL1:NM_001184772:exon3:c.C468T:p.P156P,
1249_P0	chr2	107041612	107041612	A	C	nonsynonymous	RGPD3:NM_001144013:exon20:c.T2811G:p.S937R,
1249_P0	chr6	136589448	136589448	C	A	nonsynonymous	BCLAF1:NM_001301038:exon10:c.G2243T:p.R748L,BCLAF1:NM_001077440:exon10:c.G2243T:p.R748L,BCLAF1:NM_001363659:exon10:c.G2249T:p.R750L,BCLAF1:NM_014739:exon10:c.G2249T:p.R750L,BCLAF1:NM_001077441:exon10:c.G1730T:p.R577L,
1249_P0	chr3	195515449	195515449	A	T	nonsynonymous	MUC4:NM_018406:exon2:c.T3002A:p.V1001E,
1249_T0	chr2	189872780	189872780	G	T	nonsynonymous	COL3A1:NM_000090:exon47:c.G3437T:p.G1146V,
1494_T0	chr17	7577022	7577022	G	A	stopgain	TP53:NM_001276699:exon4:c.C439T:p.R147X,TP53:NM_001126118:exon7:c.C799T:p.R267X,TP53:NM_001126112:exon8:c.C916T:p.R306X,TP53:NM_001276761:exon8:c.C799T:p.R267X,TP53:NM_001126115:exon4:c.C520T:p.R174X,TP53:NM_001126113:exon8:c.C916T:p.R306X,TP53:NM_001276697:exon4:c.C439T:p.R147X,TP53:NM_001276695:exon8:c.C799T:p.R267X,TP53:NM_001276760:exon8:c.C799T:p.R267X,TP53:NM_001126117:exon4:c.C520T:p.R174X…
1494_T0	chr3	12447543	12447543	C	A	nonsynonymous	PPARG:NM_138711:exon6:c.C698A:p.A233E,PPARG:NM_001354670:exon6:c.C698A:p.A233E,PPARG:NM_001354667:exon5:c.C698A:p.A233E,PPARG:NM_138712:exon6:c.C698A:p.A233E,PPARG:NM_001354668:exon5:c.C782A:p.A261E,PPARG:NM_015869:exon5:c.C782A:p.A261E,PPARG:NM_001330615:exon5:c.C698A:p.A233E,PPARG:NM_001354666:exon6:c.C698A:p.A233E,PPARG:NM_005037:exon5:c.C698A:p.A233E,
1494_T0	chr8	41794876	41794876	A	T	nonsynonymous	KAT6A:NM_006766:exon16:c.T3250A:p.Y1084N,
1494_T0	chr8	139164636	139164636	G	A	synonymous	FAM135B:NM_001362965:exon13:c.C2082T:p.S694S,FAM135B:NM_015912:exon13:c.C2082T:p.S694S,
1524_P0	chr6	136589448	136589448	C	A	nonsynonymous	BCLAF1:NM_001301038:exon10:c.G2243T:p.R748L,BCLAF1:NM_001077440:exon10:c.G2243T:p.R748L,BCLAF1:NM_001363659:exon10:c.G2249T:p.R750L,BCLAF1:NM_014739:exon10:c.G2249T:p.R750L,BCLAF1:NM_001077441:exon10:c.G1730T:p.R577L,
1524_P0	chr7	151927016	151927016	T	C	nonsynonymous	KMT2C:NM_170606:exon18:c.A2968G:p.S990G,
1524_P0	chr3	195508500	195508500	G	C	nonsynonymous	MUC4:NM_018406:exon2:c.C9951G:p.D3317E,
1524_T0	chr17	7577538	7577538	C	A	nonsynonymous	TP53:NM_001276699:exon3:c.G266T:p.R89L,TP53:NM_001126118:exon6:c.G626T:p.R209L,TP53:NM_001126112:exon7:c.G743T:p.R248L,TP53:NM_001276761:exon7:c.G626T:p.R209L,TP53:NM_001126115:exon3:c.G347T:p.R116L,TP53:NM_001126113:exon7:c.G743T:p.R248L,TP53:NM_001276697:exon3:c.G266T:p.R89L,TP53:NM_001276695:exon7:c.G626T:p.R209L,TP53:NM_001276760:exon7:c.G626T:p.R209L,TP53:NM_001126117:exon3:c.G347T:p.R116L,T…
1524_T0	chr9	139393627	139393627	C	T	nonsynonymous	NOTCH1:NM_017617:exon32:c.G6019A:p.V2007M,
1524_T0	chr3	178952085	178952085	A	G	nonsynonymous	PIK3CA:NM_006218:exon21:c.A3140G:p.H1047R,
1524_T0	chr3	195512212	195512212	G	T	nonsynonymous	MUC4:NM_018406:exon2:c.C6239A:p.P2080H,
